# Supplementary material for: Systematic review of drug-drug interactions of delta-9-tetrahydrocannabinol, cannabidiol, and Cannabis
Source: Front Pharmacol. 2024 May 22;15:1282831. doi: 10.3389/fphar.2024.1282831 (PMC11167383; doi:10.3389/fphar.2024.1282831)
Supplement: Supplementary file 3 [file DataSheet2.xlsx]

## Sheet: REVIEWER 1
S2 Appendix - Grading, rating, and category description for all 31 studies by two reviewers
Section	Reference	Study Type	Quality of Evidence (Good (8+), Fair (4-7), Poor (0-3), N/A)	Sum of evidence scores (max 10)	Sample Size? (1=<30, 2=31-100, 3=100+)	Reported drug (and drug effects) PK over time?	Reported cannabinoid PK over time?	Reported drug and cannabinoid dose/frequency? (3 points); 1= reported only drug or only cannabinoid; 2= reported both but cannabinoid only frequency ; 3= reported both doses and frequency	Balanced males/females?	Controls?
Xanthine Derivatives	Jusko	Prospective	Fair	6	2	1	0	2	0	1
Anesthetics	Karam	Case Report
	Symons	Case Report
	Gregg	Prospective	Fair	4	1	0	0	2	0	1
	Flisberg	Prospective	Fair	5	2	1	0	1	0	1
	Manini	Cross-over	Good	8	1	1	1	3	1	1
	Imasogie	Case-Control	Fair	6	3	1	0	1	0	1
	King	Retrospective	Fair	5	2	0	0	2	0	1
				0
Anticoagulants	Cortopassi	Case Report		0
	Yamreudeewong	Case Report		0
	Damkier	Case Report		0
	Hsu	Case Report		0
	Grayson	Case Report		0
	Brown	Case Report		0
	Thomas	Case Report		0
Antidepressants and Antipsychotics	Wilens	Case Series		0
	Kizer	Case Report		0
Transplants				0
	Ebrahimi-Fakhari	Retrospective Chart Review	Poor	3	1	1	0	1	0	0
	Hauser	Case Report		0
	Moadel	Case Report		0
	Leino	Case Report		0
	Cuñetti	Case Series		0
Anticonvulsants				0
				0
	Klotz	Case Series		0
	Wiemer-Kruel	Case Report		0
	Devinsky	RCT (safety)	Good	9	2	1	1	3	1	1
	Ben-Menachem	phase II RCT	Good	8	2	1	1	3	0	1
	Morrison	Phase I RCT	Fair	7	2	1	1	3	0	0
	Gaston	Prospective Trial	Fair	7	2	0	1	3	1	0
	Caceres Guido	Clinical Trial, Phase 1	Fair	5	1	0	1	3	0	0
	McNamara	Retrospective Chart Review	Fair	6	2	0	0	3	1	0
	Ridout	Case Report
Total Study Number [non case reports/series]:	31	Ranking totals	N
		Good	3
		Fair	9
		Poor	1
		Graded Total:	13
Case Reports and Series: Grading, Rating, and Description
Section	Reference	Study Type	Sum of evidence scores (max 7)	Reported drug (and drug effects) PK over time? (0 or 1)	Reported cannabinoid PK over time? (0 or 1)	Reported drug and cannabinoid dose/frequency? (3 points); 1= reported only drug or only cannabinoid; 2= reported both but cannabinoid only frequency ; 3= reported both doses and frequency	Reported thorough demographic data? (0 or 1)	Addressed other potential pharmacological confounds? (0 or 1)
Anesthetics
	Karam	Case Report	5	1	0	2	1	1
	Symons	Case Report	3	0	0	1	1	1
Anticoagulants
	Cortopassi	Case Report	5	1	0	3	1	0
	Yamreudeewong	Case Report	5	1	0	2	1	1
	Damkier	Case Report	5	1	0	2	1	1
	Hsu	Case Report	4	1	0	2	1	0
	Grayson	Case Report	6	1	0	3	1	1
	Brown	Case Report	6	1	0	3	1	1
	Thomas	Case Report	7	1	1	3	1	1
Antidepressants and Antipsychotics
	Wilens	Case Series	2	0	0	1	0	1
	Kizer	Case Report	3	1	0	1	1	0
Transplants
	Hauser	Case Report	4	1	0	1	1	1
	Moadel	Case Report	5	1	0	3	1	0
	Leino	Case Report	5	1	0	3	1	0
	Cuñetti	Case Series	5	1	0	3	1	0
Anticonvulsants
	Klotz	Case Series	5	1	0	3	0	1
	Wiemer-Kruel	Case Report	5	1	0	3	1	0
	Ridout	Case Report	4	1	0	2	1	0

## Sheet: REVIEWER 2
Section	Reference	Study Type	Quality of Evidence (Good (8+), Fair (4-7), Poor (0-3), N/A)	Sum of evidence scores (max 10)	Sample Size? (1=<30, 2=Med31-100, 3=>100)	Reported drug (and drug effects) PK over time?	Reported cannabinoid PK over time?	Reported drug and cannabinoid dose/frequency? (3 points); 1= reported only drug or only cannabinoid; 2= reported both but cannabinoid only frequency ; 3= reported both doses and frequency	Balanced males/females?	Controls?
Xanthine Derivatives	Jusko	Prospective	Fair	7	2	1	0	2	1	1
Anesthetics	Karam	Case Report			1	1	0	1	0	0
	Symons	Case Report			1	0	0	1	0	0
	Gregg	Prospective	Fair	4	1	0	0	2	0	1
	Flisberg	Prospective	Fair	5	2	1	0	1	0	1
	Manini	Cross-over	Good	8	1	1	1	3	1	1
	Imasogie	Case-Control	Fair	7	3	0	0	2 (Dose of drug, frequency of can)	1	1
	King	Retrospective	Fair	5	2	1	0	1	0	1
Anticoagulants	Cortopassi	Case Report			1	1	0	3	0	0
	Yamreudeewong	Case Report			1	1	0	1	0	0
	Damkier	Case Report			1	0	0	1	0	0
	Hsu	Case Report			1	1	0	1	0	0
	Grayson	Case Report			1	1	0	3	0	0
	Brown	Case Report			1	0	0	3	0	0
	Thomas	Case Report			1	1	0	3	0	0
Antidepressants and Antipsychotics	Wilens	Case Series			1	0	0	1	0	0
	Kizer	Case Report			1	0	0	1	0	0
Transplants
	Ebrahimi-Fakhari	Retrospective Chart Review	Poor	2	1	1	0	0	0	0
	Hauser	Case Report			1	1	0	1	0	0
	Moadel	Case Report			1	0	0	3	0	0
	Leino	Case Report			1	1	0	3	0	0
	Cuñetti	Case Series			1	1	0	3	1	0
Anticonvulsants
	Klotz	Case Series			1	1	0	1	0	0
	Wiemer-Kruel	Case Report			1	1	0	2	0	0
	Devinsky	RCT (safety)	Good	9	2	1	1	3	1	1
	Ben-Menachem	phase II RCT	Good	8	2	1	1	3	0	1
	Morrison	Phase I RCT	Fair	7	2	1	1	3	0	0
	Gaston	Prospective Trial	Fair	7	2	1	0	3	1	0
	Caceres Guido	Clinical Trial, Phase 1	Fair	5	1	0	1	3	0	0
	McNamara	Retrospective Chart Review	Fair	6	2	0	0	3	1	0
	Ridout	Case Report
Total Study Number:	31	Ranking totals	N
		Good	3
		Fair	9
		Poor	1
		Graded Total:	13
Case Reports and Series: Grading, Rating, and Description
Section	Reference	Study Type	Sum of evidence scores (max 7)	Reported drug (and drug effects) PK over time? (0 or 1)	Reported cannabinoid PK over time? (0 or 1)	Reported drug and cannabinoid dose/frequency? (3 points); 1= reported only drug or only cannabinoid; 2= reported both but cannabinoid only frequency ; 3= reported both doses and frequency	Reported thorough demographic data? (0 or 1)	Addressed other potential pharmacological confounds? (0 or 1)
Anesthetics
	Karam	Case Report	3	1	0	1	1	0
	Symons	Case Report	2	0	0	1	1	0
Anticoagulants
	Cortopassi	Case Report	5	1	0	3	1	0
	Yamreudeewong	Case Report	3	1	0	1	1	0
	Damkier	Case Report	1	0	0	1	0	0
	Hsu	Case Report	3	1	0	1	1	0
	Grayson	Case Report	5	1	0	3	1	0
	Brown	Case Report	4	0	0	3	1	0
	Thomas	Case Report	4	1	0	3	0	0
Antidepressants and Antipsychotics
	Wilens	Case Series	1	0	0	1	0	0
	Kizer	Case Report	2	0	0	1	1	0
Transplants
	Hauser	Case Report	2	1	0	1	0	0
	Moadel	Case Report	3	0	0	3	0	0
	Leino	Case Report	4	1	0	3	0	0
	Cuñetti	Case Series	4	1	0	3	0	0
Anticonvulsants
	Klotz	Case Series	2	1	1	0	0	0
	Wiemer-Kruel	Case Report	2	1	1	0	0	0
	Ridout	Case Report	3	1	0	2	0	0
